# Supplementary material for: Traditional protocols and optimization methods lead to absent expression in a mycoplasma cell-free gene expression platform
Source: Synth Biol (Oxf). 2022 May 21;7(1):ysac008. doi: 10.1093/synbio/ysac008 (PMC9239315; doi:10.1093/synbio/ysac008)
Supplement: ysac008_Supp [file ysac008_supp.zip]

Archive with 2 entries (2 files):
- 20220408 SI.docx
- JCVI-CodexDNA MTA for minimal cell.template.docx
